# Supplementary material for: Elevated serotonin receptor 2A signaling restores learning and memory in a Fragile X syndrome model
Source: Sci Rep. 2026 Jan 7;16:4450. doi: 10.1038/s41598-025-34492-4 (PMC12864886; doi:10.1038/s41598-025-34492-4)
Supplement: Supplementary file 2 — Supplementary Information 2. [file 41598_2025_34492_MOESM2_ESM.xlsx]

## Sheet: Sheet1
Figure	Panel	Genotype	Training state	n	Mean ± SEM
1	C	w1118	Learning	16	0.6231 ± 0.02618
		SERT RNAi	Learning	16	0.6344 ± 0.04358
		5HT2AR RNAi	Learning	16	0.4178 ± 0.03299
		dfmr1 (null)	Learning	16	0.3675 ± 0.03425
		dfmr1 (control)	Learning	16	0.3731 ± 0.02472
		w1118	Memory	16	0.3419 ± 0.01414
		SERT RNAi	Memory	16	0.3656 ± 0.01984
		5HT2AR RNAi	Memory	16	0.2513 ± 0.01893
		dfmr1 (null)	Memory	16	0.1497 ± 0.01886
		dfmr1 (control)	Memory	16	0.1453 ± 0.01307
2, 4	A	w1118	Learning	16	0.6409 ± 0.02432
		dfmr1	Learning	16	0.3522 ± 0.02146
		dfmr1; UH1 > UAS-Trhn	Learning	16	0.6956 ± 0.04190
		dfmr1; elav > UAS-Trhn	Learning	16	0.6506 ± 0.04048
		dfmr1; repo > UAS-Trhn	Learning	16	0.6790 ± 0.03463
	B	w1118	Memory	16	0.3359 ± 0.01556
		dfmr1	Memory	16	0.1731 ± 0.01645
		dfmr1; UH1 > UAS-Trhn	Memory	16	0.3388 ± 0.02117
		dfmr1; elav > UAS-Trhn	Memory	16	0.2859 ± 0.02440
		dfmr1; repo > UAS-Trhn	Memory	16	0.2979 ± 0.02426
	D	w1118	Untrained	11	3186 ± 362.1
		dfmr1	Untrained	11	3810 ± 493.8
		dfmr1; UH1 > UAS-Trhn	Untrained	10	14970 ± 1297
		dfmr1; elav > UAS-Trhn	Untrained	10	12689 ± 1464
		dfmr1; repo > UAS-Trhn	Untrained	10	13139 ± 1338
	E	w1118	Trained	10	3128 ± 337.2
		dfmr1	Trained	10	4500 ± 602.8
		dfmr1; UH1 > UAS-Trhn	Trained	10	15826 ± 1660
		dfmr1; elav > UAS-Trhn	Trained	10	14283 ± 1323
		dfmr1; repo > UAS-Trhn	Trained	10	13867 ± 1421
3, 4	A	w1118	Learning	16	0.6231 ± 0.02618
		dfmr1	Learning	16	0.3675 ± 0.03425
		dfmr1; UH1 > SERT RNAi	Learning	16	0.6525 ± 0.02542
		dfmr1; elav > SERT RNAi	Learning	16	0.5847 ± 0.02186
		dfmr1; repo > SERT RNAi	Learning	16	0.5922 ± 0.03043
	B	w1118	Memory	16	0.3419 ± 0.01414
		dfmr1	Memory	16	0.1497 ± 0.01886
		dfmr1; UH1 > SERT RNAi	Memory	16	0.3166 ± 0.01971
		dfmr1; elav > SERT RNAi	Memory	16	0.3016 ± 0.01845
		dfmr1; repo > SERT RNAi	Memory	16	0.2572 ± 0.02000
	D	w1118	Untrained	10	2816 ± 408.0
		dfmr1	Untrained	10	3510 ± 436.0
		dfmr1; UH1 > SERT RNAi	Untrained	10	6872 ± 411.7
		dfmr1; elav > SERT RNAi	Untrained	10	6264 ± 591.9
		dfmr1; repo > SERT RNAi	Untrained	10	6737 ± 556.8
	E	w1118	Trained	12	2942 ± 405.2
		dfmr1	Trained	11	3334 ± 447.3
		dfmr1; UH1 > SERT RNAi	Trained	10	7086 ± 608.0
		dfmr1; elav > SERT RNAi	Trained	10	6157 ± 565.6
		dfmr1; repo > SERT RNAi	Trained	10	6212 ± 705.7
5	A	w1118	Learning	16	0.5784 ± 0.02923
		dfmr1	Learning	16	0.3769 ± 0.02811
		dfmr1; UH1 > 5HT2AR RNAi	Learning	16	0.2384 ± 0.03058
		dfmr1; elav > 5HT2AR RNAi	Learning	16	0.2809 ± 0.02213
		dfmr1; repo > 5HT2AR RNAi	Learning	16	0.3834 ± 0.03206
	B	w1118	Memory	16	0.3363 ± 0.02544
		dfmr1	Memory	16	0.2069 ± 0.01767
		dfmr1; UH1 > 5HT2AR RNAi	Memory	16	0.1759 ± 0.01784
		dfmr1; elav > 5HT2AR RNAi	Memory	16	0.1625 ± 0.01634
		dfmr1; repo > 5HT2AR RNAi	Memory	16	0.1784 ± 0.01630
	D	w1118	Untrained	12	11510 ± 1305
		dfmr1	Untrained	10	7405 ± 616.9
		dfmr1; UH1 > 5HT2AR RNAi	Untrained	12	3171 ± 599.9
		dfmr1; elav > 5HT2AR RNAi	Untrained	12	2933 ± 516.8
		dfmr1; repo > 5HT2AR RNAi	Untrained	12	3628 ± 639.8
	E	w1118	Trained	12	11880 ± 1193
		dfmr1	Trained	10	7550 ± 854.9
		dfmr1; UH1 > 5HT2AR RNAi	Trained	11	2542 ± 696.0
		dfmr1; elav > 5HT2AR RNAi	Trained	12	2793 ± 701.8
		dfmr1; repo > 5HT2AR RNAi	Trained	12	3855 ± 760.7
6	A	w1118	Learning	16	0.5919 ± 0.03116
		dfmr1	Learning	16	0.3434 ± 0.03109
		dfmr1; UH1 > UAS-5HT2AR	Learning	16	0.5509 ± 0.02713
		dfmr1; elav > UAS-5HT2AR	Learning	16	0.4788 ± 0.02751
		dfmr1; repo > UAS-5HT2AR	Learning	16	0.4119 ± 0.02662
	B	w1118	Memory	16	0.3338 ± 0.02055
		dfmr1	Memory	16	0.1897 ± 0.01424
		dfmr1; UH1 > UAS-5HT2AR	Memory	16	0.3147 ± 0.02070
		dfmr1; elav > UAS-5HT2AR	Memory	16	0.2938 ± 0.02106
		dfmr1; repo > UAS-5HT2AR	Memory	16	0.2775 ± 0.02177
	D	w1118	Untrained	12	10610 ± 1159
		dfmr1	Untrained	15	5287 ± 524.7
		dfmr1; UH1 > UAS-5HT2AR	Untrained	11	15420 ± 1029
		dfmr1; elav > UAS-5HT2AR	Untrained	9	15270 ± 1538
		dfmr1; repo > UAS-5HT2AR	Untrained	9	12430 ± 1439
	E	w1118	Trained	11	10850 ± 687.0
		dfmr1	Trained	15	5657 ± 656.6
		dfmr1; UH1 > UAS-5HT2AR	Trained	11	16900 ± 1595
		dfmr1; elav > UAS-5HT2AR	Trained	9	15760 ± 1598
		dfmr1; repo > UAS-5HT2AR	Trained	9	13420 ± 1549
S2		w1118	Untrained	11	3186 ± 362.1
		UH1-Gal4 > w1118	Untrained	6	2892 ± 404.0
		elav-Gal4 > w1118	Untrained	6	3066 ± 512.0
		repo-Gal4 > w1118	Untrained	6	2652 ±302.7
		UAS-Trhn > w1118	Untrained	5	3405 ± 544.8
		UAS-SERT RNAi > w1118	Untrained	5	2621 ± 726.9
S3	A	w1118	Learning	16	0.6231 ± 0.02618
		UH1-Gal4 > w1118	Learning	8	0.5525 ± 0.05311
		elav-Gal4 > w1118	Learning	8	0.5475 ± 0.03795
		repo-Gal4 > w1118	Learning	8	0.6225 ± 0.04609
		UAS-5HT2AR RNAi > w1118	Learning	8	0.5100 ± 0.05011
		UAS-5HT2AR > w1118	Learning	8	0.5625 ± 0.04178
	B	w1118	Memory	16	0.3419 ± 0.01414
		UH1-Gal4 > w1118	Memory	8	0.3275 ± 0.03464
		elav-Gal4 > w1118	Memory	8	0.3050 ± 0.03973
		repo-Gal4 > w1118	Memory	8	0.2738 ± 0.03575
		UAS-5HT2AR RNAi > w1118	Memory	8	0.2844 ± 0.03800
		UAS-5HT2AR > w1118	Memory	8	0.2975 ± 0.03390
